# Supplementary material for: Protective Effects of Mackerel Protein Hydrolysates Against Oxidative Stress-Induced Atrophy in C2C12 Myotubes
Source: Foods. 2025 Jul 10;14(14):2430. doi: 10.3390/foods14142430 (PMC12294637; doi:10.3390/foods14142430)
Supplement: Supplementary file 1 [file foods-14-02430-s001.zip]

Archive with 1 entries (1 files):
- foods-3704364-supplementary.pdf
